# Supplementary material for: Drusus sharrensis sp. n. (Trichoptera, Limnephilidae), a new species from Sharr National Park in Kosovo, with molecular and ecological notes
Source: Zookeys. 2016 Feb 3;(559):107–24. doi: 10.3897/zookeys.559.6350 (PMC4768274; doi:10.3897/zookeys.559.6350)
Supplement: XML Treatment for Drusus sharrensis [file zookeys.559.6350-treatment1.xml]

<!DOCTYPE tp:taxon-treatment
  PUBLIC "-//TaxonX//DTD Taxonomic Treatment Publishing DTD v0 20100105//EN" "tax-treatment-NSO.dtd">
<tp:taxon-treatment xmlns:tp="http://www.plazi.org/taxpub"><tp:treatment-meta><kwd-group><label>Taxon classification</label><kwd><named-content content-type="kingdom">Animalia</named-content></kwd><kwd><named-content content-type="order">ORDO</named-content></kwd><kwd><named-content content-type="family">FAMILIA</named-content></kwd></kwd-group><mixed-citation publication-type="journal"><person-group><name><surname>Ibrahimi</surname><given-names>Halil</given-names></name><name><surname>Vitecek</surname><given-names>Simon</given-names></name><name><surname>Previšić</surname><given-names>Ana</given-names></name><name><surname>Kučinić</surname><given-names>Mladen</given-names></name><name><surname>Johann Waringer</surname><given-names/></name><name><surname>Graf</surname><given-names>Wolfram</given-names></name><name><surname>Balint</surname><given-names>Miklós</given-names></name><name><surname>Keresztes</surname><given-names>Lujza</given-names></name><name><surname>Pauls</surname><given-names>Steffen U.</given-names></name></person-group><article-title>
          <italic><tp:taxon-name><tp:taxon-name-part taxon-name-part-type="genus">Drusus</tp:taxon-name-part> <tp:taxon-name-part taxon-name-part-type="species">sharrensis</tp:taxon-name-part></tp:taxon-name></italic> sp. n. (<tp:taxon-name><tp:taxon-name-part taxon-name-part-type="order">Trichoptera</tp:taxon-name-part></tp:taxon-name>, <tp:taxon-name><tp:taxon-name-part taxon-name-part-type="family">Limnephilidae</tp:taxon-name-part></tp:taxon-name>), a new species from Sharr National Park in Kosovo, with molecular and ecological notes</article-title><source>Zookeys</source><day>3</day><month>2</month><year>2016</year><volume>2016</volume><issue>559</issue><fpage>107</fpage><lpage>124</lpage><pub-id pub-id-type="doi">10.3897/zookeys.559.6350</pub-id></mixed-citation></tp:treatment-meta><tp:nomenclature><tp:taxon-name>
              <tp:taxon-name-part taxon-name-part-type="genus">Drusus</tp:taxon-name-part>
              <tp:taxon-name-part taxon-name-part-type="species">sharrensis</tp:taxon-name-part>
              <object-id xmlns:xlink="http://www.w3.org/1999/xlink" content-type="zoobank" xlink:type="simple">http://zoobank.org/0DBB5862-13D4-40FB-98B5-D78288318B1C</object-id>
            </tp:taxon-name><tp:taxon-authority>Ibrahimi, Vitecek &amp; Previšić</tp:taxon-authority><tp:taxon-status xmlns:xlink="http://www.w3.org/1999/xlink" xlink:type="simple">sp. n.</tp:taxon-status></tp:nomenclature><tp:treatment-sec sec-type="material"><title>Material examined.</title><p>
              <bold>Holotype.</bold> 1 male: Republic of Kosovo, Shtërpce Municipality, Sharr Mountains, tributary of the Lepenc River, 2 km above the main road Prizren – Shtërpce, 1558 m, <named-content xmlns:xlink="http://www.w3.org/1999/xlink" content-type="dwc:verbatimCoordinates" xlink:type="simple">42.17228°N, 20.98823°E</named-content>, 21.v.2014, leg. Halil Ibrahimi (<abbrev xmlns:xlink="http://www.w3.org/1999/xlink" content-type="institution" xlink:title="Department of Biology, Faculty of Mathematics and Natural Sciences, University of Prishtina “Hasan Prishtina”, Prishtinë, Republic of Kosovo" xlink:type="simple">DBFMNUP</abbrev>). <bold>Paratypes</bold>: same collection and locality data as holotype, 6 males, 3 females (<abbrev xmlns:xlink="http://www.w3.org/1999/xlink" content-type="institution" xlink:title="Department of Biology, Faculty of Mathematics and Natural Sciences, University of Prishtina “Hasan Prishtina”, Prishtinë, Republic of Kosovo" xlink:type="simple">DBFMNUP</abbrev>), 2 males, 1 female (<named-content xmlns:xlink="http://www.w3.org/1999/xlink" content-type="dwc:institutional_code" xlink:type="simple">CNHM</named-content>), 2 males, 1 female (<abbrev xmlns:xlink="http://www.w3.org/1999/xlink" content-type="institution" xlink:title="Biologiezentrum des Oberösterreichischen Landesmuseums, Linz, Austria" xlink:type="simple">BDOL</abbrev>); same except 8.v.2014, 2 males, 1 female (<named-content xmlns:xlink="http://www.w3.org/1999/xlink" content-type="dwc:institutional_code" xlink:type="simple">CNHM</named-content>); same except 15.vi.2013, leg. Halil Ibrahimi and Joachim Milbradt, 3 males (<abbrev xmlns:xlink="http://www.w3.org/1999/xlink" content-type="institution" xlink:title="Department of Biology, Faculty of Mathematics and Natural Sciences, University of Prishtina “Hasan Prishtina”, Prishtinë, Republic of Kosovo" xlink:type="simple">DBFMNUP</abbrev>); Shtërpce Municipality, Sharr Mountains, small spring, a branch of the Lepenc River 50 meters above the main road Prizren – Shtërpce, 1410 m, <named-content xmlns:xlink="http://www.w3.org/1999/xlink" content-type="dwc:verbatimCoordinates" xlink:type="simple">42.17506°N, 20.97593°E</named-content>, 08.vi.2010, leg. Halil Ibrahimi, 2 males (<abbrev xmlns:xlink="http://www.w3.org/1999/xlink" content-type="institution" xlink:title="Department of Biology, Faculty of Mathematics and Natural Sciences, University of Prishtina “Hasan Prishtina”, Prishtinë, Republic of Kosovo" xlink:type="simple">DBFMNUP</abbrev>); Shtërpce Municipality, Sharr Mountains, Lepenc River on the main road Prizren – Shtërpce, 1465 m, <named-content xmlns:xlink="http://www.w3.org/1999/xlink" content-type="dwc:verbatimCoordinates" xlink:type="simple">42.1813°N, 20.9781°E</named-content>, 18.v.2010, leg. Halil Ibrahimi, 2 males (<abbrev xmlns:xlink="http://www.w3.org/1999/xlink" content-type="institution" xlink:title="Department of Biology, Faculty of Mathematics and Natural Sciences, University of Prishtina “Hasan Prishtina”, Prishtinë, Republic of Kosovo" xlink:type="simple">DBFMNUP</abbrev>); Prizren Municipality, Sharr Mountains, Lumbardhi i Prizrenit River, Prevallë village 1664 m, <named-content xmlns:xlink="http://www.w3.org/1999/xlink" content-type="dwc:verbatimCoordinates" xlink:type="simple">42.161°N, 20.99533°E</named-content>, 08.vi.2009, leg. Halil Ibrahimi, 1 male (<abbrev xmlns:xlink="http://www.w3.org/1999/xlink" content-type="institution" xlink:title="Department of Biology, Faculty of Mathematics and Natural Sciences, University of Prishtina “Hasan Prishtina”, Prishtinë, Republic of Kosovo" xlink:type="simple">DBFMNUP</abbrev>); Prizren Municipality, Sharr Mountains, first small lake above Prevallë village, 2142 m, <named-content xmlns:xlink="http://www.w3.org/1999/xlink" content-type="dwc:verbatimCoordinates" xlink:type="simple">42.152402°N, 20.995024°E</named-content>, 18.ix.2010, leg. Halil Ibrahimi, 3 males, 1 female (<abbrev xmlns:xlink="http://www.w3.org/1999/xlink" content-type="institution" xlink:title="Department of Biology, Faculty of Mathematics and Natural Sciences, University of Prishtina “Hasan Prishtina”, Prishtinë, Republic of Kosovo" xlink:type="simple">DBFMNUP</abbrev>).</p></tp:treatment-sec><tp:treatment-sec sec-type="Distribution"><title>Distribution.</title><p>Republic of Kosovo, Sharr Mountains.</p></tp:treatment-sec><tp:treatment-sec sec-type="Diagnosis"><title>Diagnosis.</title><p>Males of the new species are most similar to <italic><tp:taxon-name><tp:taxon-name-part taxon-name-part-type="genus">Drusus</tp:taxon-name-part> <tp:taxon-name-part taxon-name-part-type="species">krusniki</tp:taxon-name-part></tp:taxon-name></italic>, <italic><tp:taxon-name><tp:taxon-name-part taxon-name-part-type="genus">Drusus</tp:taxon-name-part> <tp:taxon-name-part taxon-name-part-type="species">kerek</tp:taxon-name-part></tp:taxon-name></italic> and <italic><tp:taxon-name><tp:taxon-name-part taxon-name-part-type="genus">Drusus</tp:taxon-name-part> <tp:taxon-name-part taxon-name-part-type="species">juliae</tp:taxon-name-part></tp:taxon-name></italic> but differ in exhibiting (1) a dorsally distinctly indented tergite VIII; (2) a narrow, laterally suboval, caudally protruding spinose area of tergite VIII that is me<!--PageBreak--><!--PageBreak--><!--PageBreak-->dially indented; (3) anteriorly curved intermediate appendages with broad tips; (4) inferior appendages with a distinct dorsal protrusion in the proximal half; (5) parameres with 3 distinct medial spines. <italic><tp:taxon-name><tp:taxon-name-part taxon-name-part-type="genus">Drusus</tp:taxon-name-part> <tp:taxon-name-part taxon-name-part-type="species">krusniki</tp:taxon-name-part></tp:taxon-name></italic> males have (1) a flat, caudally depressed tergite VIII lacking a distinct indentation; (2) a laterally broad, subtriangular, almost straight spinose area of tergite VIII lacking an indentation; (3) intermediate appendages straight, with narrow tips, in lateral view protruding somewhat dorsocaudad; (4) inferior appendages with a slight dorsal protrusion in the proximal half; (5) parameres with a single, dorsal spine in the posterior half and several medial small spines. <italic><tp:taxon-name><tp:taxon-name-part taxon-name-part-type="genus">Drusus</tp:taxon-name-part> <tp:taxon-name-part taxon-name-part-type="species">kerek</tp:taxon-name-part></tp:taxon-name></italic> males have (1) a flat tergite VIII lacking a distinct indentation; (2) a laterally narrow, suboval, almost straight spinose area of tergite VIII lacking an indentation; (3) straight intermediate appendages, with narrow tips; (4) inferior appendages subconical, curved dorsad; (5) parameres with 3 distinct medial spines. <italic><tp:taxon-name><tp:taxon-name-part taxon-name-part-type="genus">Drusus</tp:taxon-name-part> <tp:taxon-name-part taxon-name-part-type="species">juliae</tp:taxon-name-part></tp:taxon-name></italic> males have (1) a rounded tergite VIII lacking a distinct indentation; (2) broad, subtriangular, spinose area of tergite VIII lacking an indentation, lateral parts of spinose area protrude caudad; (3) straight intermediate appendages, tips in dorsal view narrow, in lateral view somewhat pointed posteriad; (4) inferior appendages subconical, curved dorsad; (5) parameres with a single, dorsal spine in the posterior third and several medial small recumbent spines.</p><p>Females of the new species are most similar to <italic><tp:taxon-name><tp:taxon-name-part taxon-name-part-type="genus">Drusus</tp:taxon-name-part> <tp:taxon-name-part taxon-name-part-type="species">krusniki</tp:taxon-name-part></tp:taxon-name></italic>, <italic><tp:taxon-name><tp:taxon-name-part taxon-name-part-type="genus">Drusus</tp:taxon-name-part> <tp:taxon-name-part taxon-name-part-type="species">kerek</tp:taxon-name-part></tp:taxon-name></italic>, <italic><tp:taxon-name><tp:taxon-name-part taxon-name-part-type="genus">Drusus</tp:taxon-name-part> <tp:taxon-name-part taxon-name-part-type="species">juliae</tp:taxon-name-part></tp:taxon-name></italic>, and <italic><tp:taxon-name><tp:taxon-name-part taxon-name-part-type="genus">Drusus</tp:taxon-name-part> <tp:taxon-name-part taxon-name-part-type="species">plicatus</tp:taxon-name-part></tp:taxon-name></italic> but differ in exhibiting (1) segment X longer than the supragenital plate with distinctly pointed tips, distally tall in lateral view, caudal margin shallowly concave in dorsal view; (2) a quadrangular supragenital plate with a distinct round dorsal protrusion; (3) a vulvar scale with a small median lobe. <italic><tp:taxon-name><tp:taxon-name-part taxon-name-part-type="genus">Drusus</tp:taxon-name-part> <tp:taxon-name-part taxon-name-part-type="species">krusniki</tp:taxon-name-part></tp:taxon-name></italic> females have a more-slender segment X that is shorter than the supragenital plate in dorsal view and has round tips and a deeply concave caudal margin. <italic><tp:taxon-name><tp:taxon-name-part taxon-name-part-type="genus">Drusus</tp:taxon-name-part> <tp:taxon-name-part taxon-name-part-type="species">kerek</tp:taxon-name-part></tp:taxon-name></italic> females have a ventrally curved segment X shorter than the supragenital plate, a dorsally irregularly rounded supragenital plate, and a vulvar scale lacking the median lobe. <italic><tp:taxon-name><tp:taxon-name-part taxon-name-part-type="genus">Drusus</tp:taxon-name-part> <tp:taxon-name-part taxon-name-part-type="species">juliae</tp:taxon-name-part></tp:taxon-name></italic> females have round tips of segment X and lack a distinct dorsal protrusion of the supragenital plate. <italic><tp:taxon-name><tp:taxon-name-part taxon-name-part-type="genus">Drusus</tp:taxon-name-part> <tp:taxon-name-part taxon-name-part-type="species">plicatus</tp:taxon-name-part></tp:taxon-name></italic> females have a more-slender segment X that is shorter than the supragenital plate in dorsal view and has round tips and a deeply concave caudal margin, and a rounded supragenital plate in ventral view that lacks a distinct dorsal protrusion in lateral and caudal views.</p></tp:treatment-sec><tp:treatment-sec sec-type="Description"><title>Description.</title><p>
              <italic>General appearance</italic>. Habitus dark; sclerites and tergites dark brown; cephalic and thoracic setal areas pale; cephalic, thoracic and abdominal setae blond; legs brown to fawn, proximally darker; haustellum and intersegmental integument pale, whitish. Wings dark brown with dark setae. Male maxillary palp 3-segmented. Forewing length 11–12.5 mm, spur formula 1–3–3 in males; forewing length 11.5–13 mm, spur formula 1–3–3 in females.</p><p>
              <italic>Male genitalia</italic> (Fig. <xref ref-type="fig" rid="F1">1A–E</xref>; Fig. <xref ref-type="fig" rid="F2">2A–C</xref>). Tergite VIII dark brown, in dorsal view distinctly incised anteriorly (<italic>arrow 1</italic>, Fig. <xref ref-type="fig" rid="F1">1</xref>); setation concentrated laterally; spinose area divided into two suboval laterocaudal lobes medially connected by band of spines, embracing distinct medial, indented, weakly sclerotized (translucent in cleared specimens) oval area with few spines (<italic>arrow 2</italic>, Fig. <xref ref-type="fig" rid="F1">1</xref>). Ninth abdominal segment in caudal <!--PageBreak-->view widest ventrally; in lateral view with rounded apical protrusion at the base of the intermediate appendages, medially widest mid-height, apical margin ventrally concave with slight ventral protrusion embracing ventral base of inferior appendages (gonopods <italic>sensu</italic> <xref ref-type="bibr" rid="B44">Snodgrass 1935</xref>). Superior appendages in lateral view short, proximally constricted, suboval, ventroposterially somewhat pointed. Intermediate appendages in lateral view dorsally curved anterad, dorsal tip of each with proximal and distal aspect separated by distinct indentation: proximal aspect (<italic>pa</italic>, Fig. <xref ref-type="fig" rid="F1">1</xref>) rounded, flat, distal aspect (<italic>da</italic>, Fig. <xref ref-type="fig" rid="F1">1</xref>) curving anterad, rough; tips in dorsal view approximately parallel, proximal section rounded, extending laterad, the distal end subtriangular with rounded corners, medially somewhat dilated, rough; in caudal view approximately trapezoidal, proximal tips wider than distal tips and slightly pointed dorsad, distal tips rounded. Inferior appendages in lateral view curved dorsad, proximally with distinct dorsal protrusion (<italic>arrow 3</italic>, Fig. <xref ref-type="fig" rid="F1">1</xref>), ventral margin proximally slightly indented; in dorsal and ventral views <!--PageBreak-->with subtriangular median lobe separated by longitudinal grooves; in dorsal, ventral, and caudal views proximally laterally protruding, distally approximately straight in dorsoventral plane; in caudal view inferior appendages suboval; in ventral view inferior appendages seemingly medially fused proximally. Parameres simple, with 3 distinct median spines.</p><fig id="F1" position="float" orientation="portrait"><label>Figure 1.</label><caption><p>Male genitalia of <italic><tp:taxon-name><tp:taxon-name-part taxon-name-part-type="genus">Drusus</tp:taxon-name-part> <tp:taxon-name-part taxon-name-part-type="species">sharrensis</tp:taxon-name-part></tp:taxon-name></italic> sp. n.: <bold>A</bold> left lateral view <bold>B</bold> paramere left lateral view <bold>C</bold> ventral view <bold>D</bold> caudal view <bold>E</bold> dorsal view. Small letters and numbers indicate structures referred to in the description. Scale bar 1 mm. Illustrations by S. Vitecek.</p></caption><graphic xmlns:xlink="http://www.w3.org/1999/xlink" xlink:href="zookeys-559-107-g001.jpg" position="float" orientation="portrait" xlink:type="simple" id="oo_76142.jpg"/></fig><fig id="F2" position="float" orientation="portrait"><label>Figure 2.</label><caption><p>Male genitalia of <italic><tp:taxon-name><tp:taxon-name-part taxon-name-part-type="genus">Drusus</tp:taxon-name-part> <tp:taxon-name-part taxon-name-part-type="species">sharrensis</tp:taxon-name-part></tp:taxon-name></italic> sp. n. <bold>A</bold> left lateral view <bold>B</bold> dorsal view <bold>C</bold> caudal view.</p></caption><graphic xmlns:xlink="http://www.w3.org/1999/xlink" xlink:href="zookeys-559-107-g002.jpg" position="float" orientation="portrait" xlink:type="simple" id="oo_76143.jpg"/></fig><p>
              <italic>Female genitalia</italic> (Fig. <xref ref-type="fig" rid="F3">3A–D</xref>; Fig. <xref ref-type="fig" rid="F4">4A–D</xref>). Segment IX setation abundant, concentrated in caudal half; <abbrev xmlns:xlink="http://www.w3.org/1999/xlink" xlink:type="simple"><def><p>lateral lobe (</p></def>LL</abbrev>, Fig. <xref ref-type="fig" rid="F3">3</xref>) of segment IX membranous, in lateral view right-angled triangular, the assumed adjacent angle about twice as long as the assumed opposite angle with dorsal sclerotized setose lobe protruding caudad; in dorsal and ventral views slender, projecting caudad; in caudal view dorsal sclerotized setose part rounded, well separated from membranous part. Segment X longer than supra<!--PageBreak-->genital plate, in lateral view distally higher than proximally with distinct posterior tip; in dorsal view medially widest, caudally tapering, with 2 small round setose lateral protrusions and distinct tips, apical margin irregularly concave; ventrally unsclerotized, open. Supragenital plate (<italic>sp</italic>, Fig. <xref ref-type="fig" rid="F3">3</xref>) in lateral view quadrangular with distinct, rounded dorsal protrusion (<italic>arrow 1</italic>, Fig. <xref ref-type="fig" rid="F3">3</xref>), apical margin ventrally slightly protruding; in ventral view quadrangular, medially concave; in caudal view quadrangular, wider dorsally than ventrally, with distinct rounded dorsal protrusion. Vulvar scale in lateral view subtriangular, slightly curved ventrad, longer than supragenital plate; in ventral view separated from sternite IX by proximal constriction, with 3 lobes: 2 lateral lobes, roundly oval, tapering caudad; median lobe short, wider than long.</p><fig id="F3" position="float" orientation="portrait"><label>Figure 3.</label><caption><p>Female genitalia of <italic><tp:taxon-name><tp:taxon-name-part taxon-name-part-type="genus">Drusus</tp:taxon-name-part> <tp:taxon-name-part taxon-name-part-type="species">sharrensis</tp:taxon-name-part></tp:taxon-name></italic> sp. n.: <bold>A</bold> left lateral view <bold>B</bold> ventral view <bold>C</bold> caudal view <bold>D</bold> dorsal view. Scale bar 1 mm. Small letters and numbers indicate structures referred to in the description. Illustrations by S. Vitecek.</p></caption><graphic xmlns:xlink="http://www.w3.org/1999/xlink" xlink:href="zookeys-559-107-g003.jpg" position="float" orientation="portrait" xlink:type="simple" id="oo_76144.jpg"/></fig><fig id="F4" position="float" orientation="portrait"><label>Figure 4.</label><caption><p>Female genitalia of <italic><tp:taxon-name><tp:taxon-name-part taxon-name-part-type="genus">Drusus</tp:taxon-name-part> <tp:taxon-name-part taxon-name-part-type="species">sharrensis</tp:taxon-name-part></tp:taxon-name></italic> sp. n.. <bold>A</bold> left lateral view <bold>B</bold> ventral view <bold>C</bold> caudal view <bold>D</bold> dorsal view.</p></caption><graphic xmlns:xlink="http://www.w3.org/1999/xlink" xlink:href="zookeys-559-107-g004.jpg" position="float" orientation="portrait" xlink:type="simple" id="oo_76145.jpg"/></fig></tp:treatment-sec><tp:treatment-sec sec-type="Etymology"><title>Etymology.</title><p>The species epithet <italic>sharrensis</italic>translates to ‘from [the] Sharr [mountains]’, and was formed by appending the Latin suffix ‘-ensis’ to the actual name of the moun<!--PageBreak-->tain range where the new species is found. Note: In Albanian ‘Sharr’ also refers to the city of Dragash (Kosovo), the municipality of a large proportion of Sharr Mountains.</p></tp:treatment-sec><tp:treatment-sec sec-type="Ecological notes and distribution"><title>Ecological notes and distribution.</title><p>During our field survey in the Sharr Mountains we found <italic><tp:taxon-name><tp:taxon-name-part taxon-name-part-type="genus">Drusus</tp:taxon-name-part> <tp:taxon-name-part taxon-name-part-type="species">sharrensis</tp:taxon-name-part></tp:taxon-name></italic> at five locations within a 20 km perimeter, between 1410 and 2141 m above sea level. The new species was collected from one spring, two spring brooks and two mid-stream locations of the Lumbardhi i Prizrenit and Lepenc rivers. Substrate of streams close to the sampling sites was dominated by meso- to macrolithal. The highest number of specimens was collected at spring brooks surrounded by dense riparian vegetation. The species was mostly collected during the day with entomological nets – only one male specimen was collected by nocturnal light trapping although the weather was suitable and light trapping effort was considerable, indicating a diurnal activity pattern. The species was collected during May, June, July, and September.</p></tp:treatment-sec><tp:treatment-sec sec-type="Results of phylogenetic species delimitation"><!--PageBreak--><title>Results of phylogenetic species delimitation.</title><p>In a B/MCMCMC phylogeny based on partial sequence data from six loci, monophyly of <italic><tp:taxon-name><tp:taxon-name-part taxon-name-part-type="genus">Drusus</tp:taxon-name-part> <tp:taxon-name-part taxon-name-part-type="species">sharrensis</tp:taxon-name-part></tp:taxon-name></italic> was highly supported (Fig. <xref ref-type="fig" rid="F5">5</xref>). However, relationships between species were not resolved. The new species <italic><tp:taxon-name><tp:taxon-name-part taxon-name-part-type="genus">Drusus</tp:taxon-name-part> <tp:taxon-name-part taxon-name-part-type="species">sharrensis</tp:taxon-name-part></tp:taxon-name></italic> was recovered, with high support, as sister to a clade comprising (<italic><tp:taxon-name><tp:taxon-name-part taxon-name-part-type="genus">Drusus</tp:taxon-name-part> <tp:taxon-name-part taxon-name-part-type="species">pelasgus</tp:taxon-name-part></tp:taxon-name></italic> + <italic><tp:taxon-name><tp:taxon-name-part taxon-name-part-type="genus">Drusus</tp:taxon-name-part> <tp:taxon-name-part taxon-name-part-type="species">discophorus</tp:taxon-name-part></tp:taxon-name></italic> Radovanovic, 1942 + <italic><tp:taxon-name><tp:taxon-name-part taxon-name-part-type="genus">Drusus</tp:taxon-name-part> <tp:taxon-name-part taxon-name-part-type="species">arbanios</tp:taxon-name-part></tp:taxon-name></italic> + <italic><tp:taxon-name><tp:taxon-name-part taxon-name-part-type="genus">Drusus</tp:taxon-name-part> <tp:taxon-name-part taxon-name-part-type="species">plicatus</tp:taxon-name-part></tp:taxon-name></italic> + (<italic><tp:taxon-name><tp:taxon-name-part taxon-name-part-type="genus">Drusus</tp:taxon-name-part> <tp:taxon-name-part taxon-name-part-type="species">dacothracus</tp:taxon-name-part></tp:taxon-name></italic> + <italic><tp:taxon-name><tp:taxon-name-part taxon-name-part-type="genus">Drusus</tp:taxon-name-part> <tp:taxon-name-part taxon-name-part-type="species">illyricus</tp:taxon-name-part></tp:taxon-name></italic>)). The clade (<italic><tp:taxon-name><tp:taxon-name-part taxon-name-part-type="genus">Drusus</tp:taxon-name-part> <tp:taxon-name-part taxon-name-part-type="species">sharrensis</tp:taxon-name-part></tp:taxon-name></italic> + (<italic><tp:taxon-name><tp:taxon-name-part taxon-name-part-type="genus">Drusus</tp:taxon-name-part> <tp:taxon-name-part taxon-name-part-type="species">pelasgus</tp:taxon-name-part></tp:taxon-name></italic> + <italic><tp:taxon-name><tp:taxon-name-part taxon-name-part-type="genus">Drusus</tp:taxon-name-part> <tp:taxon-name-part taxon-name-part-type="species">discophorus</tp:taxon-name-part></tp:taxon-name></italic> + <italic><tp:taxon-name><tp:taxon-name-part taxon-name-part-type="genus">Drusus</tp:taxon-name-part> <tp:taxon-name-part taxon-name-part-type="species">arbanios</tp:taxon-name-part></tp:taxon-name></italic> + <italic><tp:taxon-name><tp:taxon-name-part taxon-name-part-type="genus">Drusus</tp:taxon-name-part> <tp:taxon-name-part taxon-name-part-type="species">plicatus</tp:taxon-name-part></tp:taxon-name></italic> + (<italic><tp:taxon-name><tp:taxon-name-part taxon-name-part-type="genus">Drusus</tp:taxon-name-part> <tp:taxon-name-part taxon-name-part-type="species">dacothracus</tp:taxon-name-part></tp:taxon-name></italic> + <italic><tp:taxon-name><tp:taxon-name-part taxon-name-part-type="genus">Drusus</tp:taxon-name-part> <tp:taxon-name-part taxon-name-part-type="species">illyricus</tp:taxon-name-part></tp:taxon-name></italic>))) is a derived sister to a clade composed of (((<italic><tp:taxon-name><tp:taxon-name-part taxon-name-part-type="genus">Drusus</tp:taxon-name-part> <tp:taxon-name-part taxon-name-part-type="species">krusniki</tp:taxon-name-part></tp:taxon-name></italic> + <italic><tp:taxon-name><tp:taxon-name-part taxon-name-part-type="genus">Drusus</tp:taxon-name-part> <tp:taxon-name-part taxon-name-part-type="species">kerek</tp:taxon-name-part></tp:taxon-name></italic>) + <italic><tp:taxon-name><tp:taxon-name-part taxon-name-part-type="genus">Drusus</tp:taxon-name-part> <tp:taxon-name-part taxon-name-part-type="species">juliae</tp:taxon-name-part></tp:taxon-name></italic>) + <italic><tp:taxon-name><tp:taxon-name-part taxon-name-part-type="genus">Drusus</tp:taxon-name-part> <tp:taxon-name-part taxon-name-part-type="species">crenophylax</tp:taxon-name-part></tp:taxon-name></italic> Graf &amp; Vitecek, 2015) in which (<italic><tp:taxon-name><tp:taxon-name-part taxon-name-part-type="genus">Drusus</tp:taxon-name-part> <tp:taxon-name-part taxon-name-part-type="species">krusniki</tp:taxon-name-part></tp:taxon-name></italic> + <italic><tp:taxon-name><tp:taxon-name-part taxon-name-part-type="genus">Drusus</tp:taxon-name-part> <tp:taxon-name-part taxon-name-part-type="species">kerek</tp:taxon-name-part></tp:taxon-name></italic>) is recovered as a polytomy, and this relationship was highly supported.</p><fig id="F5" position="float" orientation="portrait"><label>Figure 5.</label><caption><p>Results of phylogenetic inference. B/MCMC species tree analysis for nine <italic><tp:taxon-name><tp:taxon-name-part taxon-name-part-type="genus">Drusus</tp:taxon-name-part></tp:taxon-name></italic> species (26 terminal taxa) based on 3805bp-long sequence from 6 loci (mtCOI5-P, mtCOI3-P, CADH, 16SrDNA, WG, 28SnrDNA).</p></caption><graphic xmlns:xlink="http://www.w3.org/1999/xlink" xlink:href="zookeys-559-107-g005.jpg" position="float" orientation="portrait" xlink:type="simple" id="oo_76146.jpg"/></fig></tp:treatment-sec><ref-list><ref id="B44"><mixed-citation xmlns:xlink="http://www.w3.org/1999/xlink" xlink:type="simple">
          <person-group><name name-style="western"><surname>Snodgrass</surname><given-names>RE</given-names></name></person-group> (<year>1935</year>) <source>Principles of Insect Morphology.</source> <publisher-name>Cornell University Press</publisher-name>, <publisher-loc>Ithaca, New York</publisher-loc>, <size units="page">667 pp</size>.</mixed-citation></ref></ref-list></tp:taxon-treatment>
